# Supplementary material for: Frequency of Positive Familial Criteria in Patients with Adenocarcinoma of the Esophageal-Gastric Junction and Stomach: First Prospective Data in a Caucasian Cohort
Source: Cancers (Basel). 2022 Jul 23;14(15):3590. doi: 10.3390/cancers14153590 (PMC9330468; doi:10.3390/cancers14153590)
Supplement: Supplementary file 1 [file cancers-14-03590-s001.zip]

Archive with 1 entries (1 files):
- cancers-1744973-supplementary.pdf
